# Supplementary material for: Growth Hormones in Broad Bean (Vicia faba L.) and Radish (Raphanus raphanistrum subsp. sativus L.) Are Associated with Accumulated Concentrations of Perfluoroalkyl Substances
Source: Toxics. 2023 Nov 11;11(11):922. doi: 10.3390/toxics11110922 (PMC10674852; doi:10.3390/toxics11110922)
Supplement: Supplementary file 1 [file toxics-11-00922-s001.zip]

Archive with 1 entries (1 files):
- toxics-2662730-supplementary.pdf
